# Supplementary material for: From Iron to Copper: The Effect of Transition Metal Catalysts on the Hydrogen Storage Properties of Nanoconfined LiBH4 in a Graphene-Rich N-Doped Matrix
Source: Molecules. 2022 May 3;27(9):2921. doi: 10.3390/molecules27092921 (PMC9103407; doi:10.3390/molecules27092921)
Supplement: Supplementary file 1 [file molecules-27-02921-s001.zip]

Archive with 5 entries (5 files):
- Molecule 2022 SI 3.pdf
- Molecule 2022 SI Co Map.pdf
- Molecule 2022 SI Cu Map.pdf
- Molecule 2022 SI Fe Map.pdf
- Molecule 2022 SI Ni Map.pdf
